# Supplementary material for: Directed Mutagenesis for Arginine Substitution of a Phaseolus acutifolius Recombinant Lectin Disrupts Its Cytotoxic Activity
Source: Int J Mol Sci. 2024 Dec 10;25(24):13258. doi: 10.3390/ijms252413258 (PMC11676905; doi:10.3390/ijms252413258)
Supplement: Supplementary file 1 [file ijms-25-13258-s001.zip]

Archive with 1 entries (1 files):
- ijms-3260668-supplementary.pdf
